# Supplementary material for: Three-dimensional heads-up surgery in ab-interno trabeculotomy: Image processing-assisted trabeculotomy
Source: PLoS One. 2022 Feb 10;17(2):e0263588. doi: 10.1371/journal.pone.0263588 (PMC8830679; doi:10.1371/journal.pone.0263588)
Supplement: S1 File — (XLSX) [file pone.0263588.s001.xlsx]

## Sheet: working distance
Surgeon number	MS-LOT	IP-LOT
1	44	31
2	46	31
3	45	31
4	44	35
5	43	34
6	39	31
7	47	37
8	39	34
9	41	35
10	41	36
11	42	38
12	38	32
average	42.4	33.8
S.D	2.8	2.4

## Sheet: luminance in pig eyes
Number of eyes	No processing	Condition 1	Condition 2
1	26.1	57.9	84
2	32.1	60	101.5
3	33.7	54.6	72.1
4	30.6	57.5	85.9
5	32.1	57.4	86.5
average	30.9	57.5	86
S.D	2.6	1.7	9.4

## Sheet: luminance in human eyes
Number of eyes	No processing	Condition 1’	Condition 2’
1	13.9	21.8	16.6
2	29.4	20.8	12.8
3	15.9	25.7	30.8
4	15.7	16.9	2.6
5	21.6	28.4	12.1
6	35.9	57.7	52.7
7	20.8	21.2	4.6
8	15.9	32.7	7.7
9	19	21.7	3.9
10	12.5	17	0.1
11	18.8	26.4	8.5
			(Arbitrary unit)
	No processing	Condition 1’	Condition 2’
average	19.9	26.4	13.9
S.D	6.7	10.9	14.7
	No processing	Condition 1’	Condition 2’
Median	18.8	21.8	8.5
Inter quartile range	15.8-21.2	21.0-27.4	4.3-14.7
